# Supplementary material for: Rapid Emergency Medicine Score: A novel prognostic tool for predicting the outcomes of adult patients with hepatic portal venous gas in the emergency department
Source: PLoS One. 2017 Sep 15;12(9):e0184813. doi: 10.1371/journal.pone.0184813 (PMC5600377; doi:10.1371/journal.pone.0184813)
Supplement: S1 File — (XLSX) [file pone.0184813.s001.xlsx]

## Sheet: Sheet1
Patient No	Sex (0:Female; 1:Male)	Age (years)	Symptom onset to ED presentation (hours)	Body temperature (℃)	Pulse rate (bpm)	Respiratory rate (breaths/min)	Mean arterial pressure (mmHg)	RAPS	REMS	MEWS	Management (0:Conservative; 1:Surgery)	ED presentation to operation (hours)	End outcome (0:Survival; 1:Death)
1	1	55	97	35.9	131	23	57	8	12	10	1	3.5	1
2	0	62	56	36	136	22	60	4	7	6	1	3	0
3	0	42	47.5	39.1	86	18	84	0	3	3	1	26.5	0
4	1	18	70	36	85	20	91	0	0	1	0	0	0
5	0	73	25	37.2	98	20	93	0	5	1	1	8	0
6	1	80	59	35.8	112	20	135	5	11	5	0	0	0
7	1	51	75	38.9	166	34	51	7	13	12	1	4	1
8	0	76	66.5	34.1	140	30	48	9	18	12	1	36	1
9	1	71	43	34.5	101	24	47	7	13	10	0	0	1
10	1	90	16.5	39.2	148	35	55	10	20	13	1	7.5	1
11	0	66	21	34.6	128	40	40	12	21	12	1	24	1
12	1	57	25.5	36.2	101	31	42	9	15	10	1	3	1
13	1	81	31	38.7	133	45	65	11	21	11	0	0	1
14	0	54	97	39.4	133	22	64	5	7	8	1	10	0
15	0	86	33.5	38.2	123	32	64	6	15	10	0	0	1
16	0	84	25.5	35	115	21	64	4	12	5	0	0	1
17	1	58	35	35.4	126	26	82	3	6	5	1	15.5	0
18	0	67	93	41	131	40	57	11	16	12	1	5	1
19	1	87	52	36.9	117	22	122	4	12	4	1	6	1
20	0	68	70	38.2	114	14	87	3	8	4	1	27.5	0
21	0	44	82	38.5	150	8	142	8	12	7	1	17	1
22	1	76	50.5	35.5	59	8	57	10	16	8	0	0	1
23	1	51	65	38.7	126	19	66	4	6	5	1	19.5	0
24	0	79	14.5	35.9	96	20	95	0	6	1	1	9.5	0
25	0	69	20.5	36	114	21	62	4	9	5	1	10	0
26	0	49	25.5	40	140	36	63	10	12	11	0	0	1
27	0	72	14.5	33.7	119	26	73	7	13	11	1	16	1
28	1	38	52.5	38.4	129	24	84	2	2	4	1	10	0
29	0	50	33	38.7	139	40	26	10	12	11	1	12	0
30	1	80	16.5	36	137	21	123	6	12	8	1	7.5	1
31	1	54	45	38	163	28	59	9	12	9	0	0	1
32	1	79	23.5	38.5	125	38	37	13	19	13	0	0	1
33	1	79	52	37.2	109	26	116	3	9	3	1	6.5	0
34	1	76	74.5	35.7	112	30	52	7	13	9	0	0	1
35	1	50	100	33.2	156	5	48	13	15	10	0	0	0
36	1	82	70.5	35	63	30	148	6	12	5	0	0	1
37	1	76	33.5	36.7	76	20	125	2	8	3	1	13	0
38	1	62	86.5	35.8	158	36	53	11	15	10	1	41	1
39	1	71	14	37.5	135	24	77	2	7	6	1	6.5	1
40	0	93	27	35.9	62	17	51	6	12	3	0	0	0
41	0	61	20	36.5	125	20	83	2	5	3	1	12	0
42	1	86	74.5	38.8	124	26	76	3	10	6	0	0	0
43	0	77	74.5	39	114	20	61	4	10	6	0	0	0
44	1	85	52.5	38	131	23	45	6	12	9	0	0	1
45	1	55	29	36.2	106	21	74.7	0	3	4	1	7	0
46	0	105	67.5	35.6	100	27	48	6	12	4	0	0	1
47	1	91	27	35.7	105	24	100	0	6	3	1	6	0
48	1	89	41	35.3	107	24	60	5	12	8	1	20	1
49	0	80	97.5	38.8	156	21	103	5	13	9	1	6	1
50	0	69	74.5	35.5	135	24	78.7	5	13	8	0	0	1
51	0	65	24.5	36.3	100	19	135.7	6	13	3	1	4.5	1
52	0	58	2.5	36.1	105	20	93	0	3	2	1	14	0
53	0	64	28	38.5	114	20	62.7	4	7	6	1	9.5	0
54	1	44	27.5	35	118	30	48.7	11	13	11	1	7	1
55	0	77	25.5	35.5	78	20	66.3	2	8	2	1	7.5	1
56	0	82	49.5	37.8	0	0	0	16	22	10	0	0	1
57	1	76	75.5	36	0	0	0	16	22	10	0	0	1
58	0	83	6.5	34	0	0	0	16	22	12	1	6.5	1
59	1	89	98.5	37.7	93	20	66.3	2	8	2	0	0	0
60	1	57	24.5	36.2	118	22	72.7	2	5	4	1	3	1
61	1	63	37.5	36.1	123	20	80.7	2	5	4	1	4.5	0
62	1	89	123.5	37.8	167	28	51	7	13	8	1	7	1
63	0	90	25.5	37	26	34	53.3	8	14	8	1	6	1
64	1	36	73.5	37.1	127	22	54.7	4	4	6	0	0	0
65	1	85	116.5	38.5	129	36	59	9	15	10	1	41	1
66	0	57	62	38.1	119	20	89.3	2	5	4	0	0	0
